# Supplementary material for: Impact of the Mk VI SkinSuit on skin microbiota of terrestrial volunteers and an International Space Station-bound astronaut
Source: NPJ Microgravity. 2017 Sep 7;3:23. doi: 10.1038/s41526-017-0029-5 (PMC5589758; doi:10.1038/s41526-017-0029-5)
Supplement: Supplementary file 4 — Table S1 [file 41526_2017_29_MOESM4_ESM.xlsx]

## Sheet: All
OTU	Armpit	Leg	Groin	Chest	Back	Phyla	Class	Order	Family	Genus	Species	BLAST	Max score	Query cover	E value	Ident	TopHit
503354	1	1	1	1	1	Firmicutes	Bacilli	Bacillales	Staphylococcaceae	Staphylococcus		hominis	2261	100%	0	96%	Uncultured
1084865	8	2	2	4	2	Firmicutes	Bacilli	Bacillales	Staphylococcaceae	Staphylococcus		warneri	2427	100%	0	99%	Uncultured
4396022	4	3	10	9	8	Firmicutes	Bacilli	Bacillales	Planococcaceae	Sporosarcina
2072645	2	5	12	2	15	Proteobacteria	Gammaproteobacteria	Enterobacteriales	Enterobacteriaceae	Shigella	sonnei
545862	9	6	8	12	12	Actinobacteria	Actinobacteria	Actinomycetales	Corynebacteriaceae	Corynebacterium
356733	17	17	16	3	4	Firmicutes	Bacilli	Bacillales	Staphylococcaceae	Staphylococcus		epidermidis	2593	100%	0	98%	Uncultured
4352233	6	20		11	11	Proteobacteria	Gammaproteobacteria	Pseudomonadales	Pseudomonadaceae	Pseudomonas
1855583	3			8	7	Proteobacteria	Gammaproteobacteria	Xanthomonadales	Xanthomonadaceae	Pseudoxanthomonas	mexicana
574102		4	6	10		Proteobacteria	Gammaproteobacteria	Pseudomonadales	Moraxellaceae	Enhydrobacter
252119		16	5		5	Actinobacteria	Actinobacteria	Actinomycetales	Micrococcaceae
2468881	7			14	14	Proteobacteria	Gammaproteobacteria	Pseudomonadales	Moraxellaceae
4353264	10	8		19		Proteobacteria	Alphaproteobacteria	Caulobacterales	Caulobacteraceae
551871	19			7	17	Firmicutes	Bacilli	Bacillales	Bacillaceae
219439	20	14	11			Proteobacteria	Gammaproteobacteria	Xanthomonadales	Xanthomonadaceae
580295	11			18	18	Proteobacteria	Gammaproteobacteria	Enterobacteriales	Enterobacteriaceae
4331183	12			17	19	Proteobacteria	Gammaproteobacteria	Enterobacteriales	Enterobacteriaceae	Gluconacetobacter
4407979				6	3	Firmicutes	Bacilli	Bacillales	Planococcaceae	Lysinibacillus	boronitolerans
855538	5			5		Actinobacteria	Actinobacteria	Actinomycetales	Propionibacteriaceae	Propionibacterium	acnes
710275		7			9	Proteobacteria	Gammaproteobacteria	Pseudomonadales	Moraxellaceae	Acinetobacter
568130	13		4			Proteobacteria	Alphaproteobacteria	Sphingomonadales	Sphingomonadaceae	Sphingomonas
4323865				13	6	Firmicutes	Bacilli	Bacillales	Paenibacillaceae	Paenibacillus	lautus
12520		10			16	Actinobacteria	Actinobacteria	Actinomycetales	Brevibacteriaceae	Brevibacterium	aureum
4243763		13	13			Firmicutes	Bacilli	Bacillales	Paenibacillaceae	Cohnella
261595		15	14			Firmicutes	Bacilli	Bacillales	Paenibacillaceae	Cohnella
137056		19			13	Firmicutes	Bacilli	Bacillales	Planococcaceae
496787		18		16		Firmicutes	Bacilli	Bacillales	Staphylococcaceae	Staphylococcus		capitis	2322	100%	0	97%	Uncultured
197286			19		20	Proteobacteria	Gammaproteobacteria	Enterobacteriales	Enterobacteriaceae
553205			3			Actinobacteria	Actinobacteria	Actinomycetales	Intrasporangiaceae	Janibacter
261774			7			Actinobacteria	Actinobacteria	Actinomycetales	Corynebacteriaceae	Corynebacterium
283765			9			Actinobacteria	Actinobacteria	Actinomycetales	Micrococcaceae	Kocuria	rhizophila
724271		9				Firmicutes	Bacilli	Bacillales	Planococcaceae	Lysinibacillus	boronitolerans
2406507					10	Proteobacteria	Alphaproteobacteria	Sphingomonadales	Sphingomonadaceae	Sphingomonas
821930		11				Actinobacteria	Actinobacteria	Actinomycetales	Dermabacteraceae	Brachybacterium	conglomeratum
547321		12				Firmicutes	Bacilli	Bacillales	Bacillaceae
213522	14					Proteobacteria	Gammaproteobacteria	Enterobacteriales	Enterobacteriaceae
444649				15		Firmicutes	Bacilli	Bacillales	Planococcaceae
850108			15			Proteobacteria	Alphaproteobacteria	Caulobacterales	Caulobacteraceae	Brevundimonas	diminuta
1566691	15					Proteobacteria	Gammaproteobacteria	Pseudomonadales	Pseudomonadaceae	Pseudomonas
1057402	16					Firmicutes	Bacilli	Bacillales	Staphylococcaceae	Staphylococcus	aureus	USA300!!	2340	100%	0	97%	Uncultured
861807			17			Actinobacteria	Actinobacteria	Actinomycetales	Corynebacteriaceae	Corynebacterium
467198			18			Actinobacteria	Actinobacteria	Actinomycetales	Corynebacteriaceae	Corynebacterium
611068	18					Proteobacteria	Gammaproteobacteria	Aeromonadales	Aeromonadaceae
109591			20			Actinobacteria	Actinobacteria	Actinomycetales	Dermabacteraceae	Dermabacter
579608				20		Firmicutes	Bacilli	Lactobacillales	Streptococcaceae	Streptococcus
